# Supplementary material for: Reactivation of a somatic errantivirus and germline invasion in Drosophila ovaries
Source: Nat Commun. 2023 Sep 29;14:6096. doi: 10.1038/s41467-023-41733-5 (PMC10541861; doi:10.1038/s41467-023-41733-5)
Supplement: Supplementary file 4 — Supplementary Data 1-7 [file 41467_2023_41733_MOESM4_ESM.xlsx]

## Sheet: Supplementary Data 1
Supplementary Table 1 – ZAM insertions in the RevI-H2i2 genome
number	chromosome	insertion site (Release 6 genome)	orientation	type	locus	comment
1	X	X:1602129-1602133	minus	ZAM-v2	intron of the overlapping Mur-2B and broad genes	ZAM deleted for internal positions 5494-6120 (Repbase ZAM_I)
2	X	X:1980714-1980717	minus	ZAM-fl (full-length)	intron of gene Hr4
3	X	X:19249375-19249375	minus	ZAM-v3	intron of gene Hs3st-B	ZAM deleted within the 5'-UTR, internal positions 645-951 (Repbase ZAM_I), inserted in a Jockey TE which is absent in the reference genome
4	X	X:22257753 or X:22373661	minus	ZAM-fl (full-length)	piRNA cluster 56 or 13 (George, Jensen et al., 2015)
5	X	X:23212829	plus	ZAM-fl (full-length)	piRNA cluster 9 (X:23150001-23545000, George, Jensen et al., 2015)
6	X	X:23368838-23368841	minus	ZAM-v2	piRNA cluster 9 (X:23150001-23545000, George, Jensen et al., 2015)	ZAM deleted for internal positions 5494-6120 (Repbase ZAM_I)
7	X	X:23513106-23513113	minus	ZAM-v2	piRNA cluster 9 (X:23150001-23545000, George, Jensen et al., 2015)	ZAM deleted for internal positions 5494-6120 (Repbase ZAM_I)
8	2L	2L:8158963-8158966	plus	ZAM-fl (full-length)	intron of gene PAPLA1	inserted in a NOMAD TE which is absent in the reference genome
9	2L	2L:15773891-15773894	plus	ZAM-fl (full-length)	intergenic region
10	2R	2R:1808663-1817084	plus	ZAM-fl (full-length)	intergenic region	ZAM copy also present in the reference genome Release 6
11	2R	2R:6793620-6793623	plus	ZAM with an internal deletion	intron of gene Epac	ZAM deleted for internal positions 2332-5754 (Repbase ZAM_I)
12	2R	2R:11601808-11601811	minus	ZAM-v3	intron of gene toutatis
13	3L	3L:4299131-4299137	minus	ZAM-v1	intron of gene dyl	ZAM deleted for the 5'-UTR, internal positions 60-1222 (Repbase ZAM_I)
14	3L	3L:19980882-19980883	minus	ZAM with internal deletions	intergenic region	ZAM deleted for internal positions 13-2993 and 5494-6120 (Repbase ZAM_I)
15	3R	3R:12079947-12079950	plus	ZAM-v2	intron of gene ATP8B	ZAM deleted for internal positions 5494-6120 (Repbase ZAM_I)
16	unknown	NW_007931121.1:45136-45142	plus	ZAM-fl (full-length)	rDNA
17	unknown	possibly close to X:23239427	(plus)	ZAM with internal deletions	possibly piRNA cluster 9 (X:23150001-23545000, George, Jensen et al., 2015)	ZAM deleted for internal positions 2332-5754 and 6116-7265 (Repbase ZAM_I)
18	unknown	NW_001845412.1:1075-1078	minus	ZAM with an internal deletion	unknown	ZAM deleted for internal positions 2929-5615 (Repbase ZAM_I)

## Sheet: Supplementary Data 2
Supplementary Table 2 – Drosophila lines used
Category	Gene name	CG_Number	Stock number	Genotype	Source	Notes
RNAi line	white	CG2759	BDSC_35573	y[1] sc[*] v[1] sev[21]; P{y[+t7.7] v[+t1.8]=TRiP.GL00094}attP2	Bloomington
RNAi line	armitage	CG11513	BDSC_34789	y[1] sc[*] v[1] sev[21]; P{y[+t7.7] v[+t1.8]=TRiP.HMS00098}attP2	Bloomington
RNAi line	yb	CG6272	VDRC_110056	P{KK105851}VIE-260B	VDRC
RNAi line	piwi	CG6122	BDSC_37483	y[1] sc[*] v[1] sev[21]; P{y[+t7.7] v[+t1.8]=TRiP.GL00626}attP40	Bloomington
RNAi line	vreteno	CG4771	VDRC_34897	w1118; P{GD11424}v34897	VDRC
RNAi line	zucchini	CG12314	BDSC_35227	y[1] sc[*] v[1] sev[21]; P{y[+t7.7] v[+t1.8]=TRiP.GL00111}attP2	Bloomington
RNAi line	argonaute 3	CG40300		y[1] sc[*] v[1] sev[21]; P{y[+t7.7] v[+t1.8]=TRiP.GL00117}attP2	Bloomington
white mutant, otherwise wild-type	white		BDSC_3605	w[1118]	Bloomington
nanos-Gal4 driver			BDSC_4937	w[1118]; P{w[+mC]=GAL4::VP16-nos.UTR}CG6325[MVD1]	Bloomington
traffic-jam-Gal4 driver				w; tj-Gal4/CyO	Unknown
RevI-H2i2					Produced in the lab	Isogenic line derived from the RevI-H2 stock

## Sheet: Supplementary Data 3
Supplementary Table 3 – smRNA FISH probes
Oligo number	ZAM (this paper) 5'- 3'	Burdock (from Senti and al,.2015) 5' - 3'
1	ATTGCCAACATTTCTTTTTC	AGGTTATCACTGTCACTCAT
2	AGTATTTTACTGCCCATATT	GCTTGACACTAGGTTGTCTA
3	ACGCCATAAATATATGGTCT	TGGTGCGCTGACCATTTATT
4	TTAGTGGCTTGTGATCTGTA	TTTTTTCTGCACTGTTTTGC
5	GTTGGGTTCTTTGAAATTCA	CCACCAATTATCTGATGACT
6	GTCTCCAACGAATTATTTTT	CGCTAGTTGTCTTTGTTTTT
7	ATTGTATTCCATGAGTTGGA	AACTGAGCTTCAAATTCCAT
8	TTTGTGAACCTTTCTTGTGA	AACAGCACTCTCTACGATCG
9	TTAAGGCGTCTGCAATTACA	TGATTGTTTTTGGACTGCGA
10	TAAATTTGGGTCCGCTCTAC	TCATTCATCTCCTGCAATTG
11	GTCAGTGTTTCGTTGTAGTT	GGTGTTCACTGTTAATTTCC
12	ATGTGGGGCAAGGCTTAACA	CTACATAAGTTTCCACCTCT
13	TTCGTTAATAGGTTTTTCGG	TATATCTAGAGGCTCGCTAC
14	TCTAGTATGAGTTGCGTGTT	GCCATCAAAATCTGGCAGAG
15	GGTGTTGTAGTTTGGTAAGA	CTTCCCTCGTAATCTTTGAA
16	GGCTGTGAATATTTTTTCCT	CCAAGAGCTTGGTAAAATGT
17	AGGGTTCCTTTCAAGATTTT	AAGCCAATACTGTATTCGCT
18	CGCAAATCCTGTTAGGTTTT	GCTTTGAAATGTAACGGAGT
19	ATTATCGTCCGCCAAGAATG	TGTGAAATCAAGACGGCTGA
20	GCTTTTTCGATTAATGCGGA	TAGATAGATCGGCCTTTTGT
21	TCCTACGATTTCGTGGAGAA	GTCGCAAAGTTGATAGCTCT
22	GAATTTGTTTTGTTCGGGGT	TCAGTAAGAGTCATGTCTCC
23	TGCTGTTAGTGTGATATTCC	TCTTGTTGGTAAGTAGGGTC
24	GAATGTTTCGTCTATGCCTC	GCCAAGGCACTATCAAATGT
25	GGTTTCTCGTTTGAGGTGAA	GTCCTGTACTTTTCATTCAG
26	GTTTTTCATATTGGGGAAGT	CTCCGGTTACAAATACACGT
27	AGGTTTCGCAATTCCTAATT	ATGTCGCTCAACGATTTCTT
28	GTCGTATTTGAGTTTTAGAC	ATCTTTTGGACCTTTTGCAA
29	ACTATATTTTGTGGTTGCCT	TGGTTCGACTCGACCTCTTG
30	GGGTTTCTGGGGTTTCAAAT	AAGGGCGAATTGGTAACGCT
31	GTATTATGTCGAGGGGTTTC	CCCTGTCTCCAATATTTTTA
32	TTTGTCTATGATTGTCAGGT	TGCCTTTGTTCGATTTTCTG
33	GACAGCTGCGAATTTTGAGA	TGAGTTTCTATCCTTATCGC
34	TTTCTATTTGGGATGGGGTA	TTTTTAGTTTGCATGGGCAT
35	CTTTGATGCAATTGATGCCG	CACCTGACGCTTGCTAAAAT
36	GGTAGTCCGAATTGACTGAA	GGATTTGTTAACTGGACTGG
37	GGTCGTGTATTAGTTTTTTG	TTCTTCTAGATCGCATGGAT
38	CGTTGCAAAATTCTACTCCT	GGAGTTTGTCCAAAATTTCC
39	GCTGGAAGGATGTGACATGG	AATATTTCCCTGAGTCGGAA
40	CGTTCTACTGGAGAATTACT	GGTTGCGATGCGAATTGATT
41	TCTCTGTCAAAGAGGAGTGT	CTGACTTGTGTTTTGCTGTT
42	TTTTCCGTGTGTCTAGTATT	TTGCGCATACCCAAAATGTC
43	GGTCTGTAGGTAATTTGTGT	CACTCGTTGGTCTTTTTGAT
44	TTCTGACATTATTTCTTCGT	TTTTGGCCCTGTAAACCTTG
45	GGAGTGGATTGCGTTGTTAT	GGTAAGTAGTTGATCCTCTG
46	AAAAGGGGTGTGTTTGGTGG	CTCACATTGACCTTTCTCAT
47	CGAATAAATGGGTCCTACCA	CCTTTTGATAACCGTCTGTA
48	TCATGCTCATTATTGGGTAT	ATAATCATCAACCTCCGCTT

## Sheet: Supplementary Data 4
Supplementary Table 4 – Antibodies used
Antibody	Source	Dilution	Fluorochrome	Species	Reference
Primary antibody
Goat anti-GFP	abcam	1/1000		Goat	ab5450
Rabbit anti-Aubergine	Homemade (Eurogentec) -polyclonal antibody	1/1000		Rabbit
Rabbit anti-Gag-ZAM	Homemade	1/100		Rabbit
Rabbit anti-Env-ZAM	Homemade	1/1000		Rabit
Secondary antibody
Alexa Fluor 488 donkey anti-goat IgG (H+L)	Invitrogen (Fisher)	1/1000	Alexa 488	goat	A11055
Donkey anti-rabbit Alexa 488 IgG (H+L) 2mg/ml	life tech	1/1000	Alexa 488	rabbit	A21206
Goat anti-rat Cy3	Jackson Immunoresearch	1/1000	Cy3	rat	112-165-143
Fluorescent dyes
DAPI	Sigma	1/500			D8417-1MG

## Sheet: Supplementary Data 5
Supplementary Table 5 - Primers used
	Name	Sequence	Used for
rp49	rp49_R	AAACGCGGTTCTGCATGAG	RT-qPCR
	rp49_F	GACGCTTCAAGGGACAGTATCTG
Burdock	Burdock_F	GGACAAACTCCATTTCCGACTC	RT-qPCR
	Burdock_R	TCCCTGAGCCTGACTTGTGT
Gypsy	Gypsy-F	CGCTCGAAGGTTACCAGGTAGGTTC	RT-qPCR
	Gypsy_R	CTTCACGTTCTGCGAGCGGTCT
ZAM	Zam_env_F	CTCCCAATCATCTCCTCCAA	RT-qPCR
	Zam_env_R	AGAAGTCGGGGTGCTCTTCT
flamenco ZAM	ZAM-FLAM_F	TCGCTTAGGAGGGTAGCTTG	CRISPR SCREEN
	ZAM-FLAM_R	CTTAACACCTACTGTCAGTGC
ZAM-fl	662_ZAMflRev_6360_F	CCTGCATTCCAGATCTTGCC	RT-PCR
	663_ZAMflRev_6587_R	ATTGATATAGAATCGGTGAGTG
ZAM-v2	666_ZAMv2Rev_5752_F	GAATTTTGCAACGACATATTTCGA	RT-PCR
	667_ZAMv2Rev_5988_R	AGCATTTAGTATTGATATAGTATTACAG
ZAM-fl + ZAM-v3	668_ZAMflRev_697_F	TAACCGCGAAACATGATATGC	RT-PCR
	669_ZAMflRev_1835_R	GTGTGTGATTCTAACACGGAG

## Sheet: Supplementary Data 6
Supplementary Table 6 – small-RNA seq
Small RNA seq
TrapR sRNA from RevI-H2i1
TrapR sRNA from RevI-H2i2
TrapR sRNA from RevI-H2i3
TrapR sRNA from RevI-H2i4
TrapR sRNA- from RevI-H2i2- nos-Gal4- driven dsRNA-white
TrapR sRNA- from RevI-H2i2- nos-Gal4- driven dsRNA-Ago3
TrapR sRNA- from RevI-H2i2- nos-Gal4- driven dsRNA-Piwi
TrapR sRNA- from RevI-H2i2- nos-Gal4- driven dsRNA-Zuc
TrapR sRNA from tj-Gal4-driven dsRNA-Vret
TrapR sRNA from tj-Gal4-driven dsRNA-white
TrapR sRNA from CRISPR flamΔZAM
Total RNA from tj-Gal4-driven dsRNA-Vret
Total RNA from tj-Gal4-driven dsRNA-white
Total RNA from tj-Gal4-driven dsRNA-yb

## Sheet: Supplementary Data 7
Chemical product	Source	identifier
smFISH - immunofluorescence
Schneider medium	gibco	21720-024
Formaldehyde	sigma	252549-25mL
Triton X-100	sigma	T8787-10ML
PBS 10X	ambion	AM9625
formamide	sigma	F7503-1L
SSC 20X	euromedex	EU0300-C
Dextran sulfate	QBiogene	DEXT0100
Ethanol	Honeywell	32221-1L
Methanol	CARLO ERBA	412381
Tween-20
Vectashield	Vector laboratories	H1000
BSA	euromedex	04-100-812-C
RNAse A	Roche	10109142001
RNA extraction - RT-qPCR
TRIzol
Phenol cholorophorme basique pH8	sigma	77617-100ML
Chloroform	sigma	C2432-25ML
Ethanol	Honeywell	32221-1L
Isopropanol	VWR	20842.298
DNAse	Promega	M610A
Superscript IV Reverse Transcriptase	Invitrogen	18090010
SYBR Green Master	Roche	4887352001
RIP
HEPES-NaOH	gibco	15630-056
Nacl	sigma	31432-1KG
MgCl2	ambion	AM9530G
sucrose	euromedex	200-301-B
NP40 10%	invitrogen	28324
Triton X-100	sigma	T8787-10ML
Dynabeads Protein A	ThermoFisher Scientific	Cat# 10001D
Tris-HCl	invitrogen	15504-020
porteinase K	sigma	P2308-100MG
SDS 20%	euromedex	EU0660-B
EDTA	sigma_aldrich	E9884-100G
ultrapure distilled water DNAse RNAse free	invitrogen	10977-035
Kit
Blood & Cell Culture DNA Midi Kit	Qiagen	13343
