# Supplementary material for: Reactivation of a somatic errantivirus and germline invasion in Drosophila ovaries
Source: Nat Commun. 2023 Sep 29;14:6096. doi: 10.1038/s41467-023-41733-5 (PMC10541861; doi:10.1038/s41467-023-41733-5)
Supplement: Supplementary file 7 — Source Data [file 41467_2023_41733_MOESM7_ESM.xlsx]

## Sheet: Figure 1c
Data Figure 1c.
RT-qPCR RevI-H2i2 - w1118
	Primers effiency		RevI-H2i2 Biological sample 1 RT2			RevI-H2i2 Biological sample 2 RT2			RevI-H2i2 biological replicate3 RT2			RevI-H2i2 biological replicate1 RT 2			RevI-H2i2 biological replicate2 RT2			RevI-H2i2 biological replicate3 RT2			w1118 biological replicate1 RT2			w1118 biological replicate2 RT2			w1118 biological replicate3 RT2			w1118 biological replicate1 RT2			w1118 biological replicate2 RT2			w1118 biological replicate3 RT2
rp49	2	Cp	19.49	19.19	19.21	20.06	19.96	19.96	18.77	18.82	18.78	21.9	21.67	21.73	21.34	21.5	21.6	21.84	21.79	21.78	18.86	18.74	18.76	20.47	20.69	20.69	18.72	18.77	18.85	25.43	25.28	25.43	24.02	24.04	24.08	25.65	25.51	25.71
ZAM	2	Cp	27.93	26.88	28.81	27.47	27.92	28.2	25.44	25.5	25.49	29.18	28.82	28.86	28.09	28.27	27.94	28.11	28.43	28.73	32.74	32.72	30.99	29.06	29.64	29.7	27.86	27.8	27.93	33.55	33.81	32.99	33.43	32.65	33.44	33.92	33.55	33.29
Burdock	2	Cp	28.9	28.76	28.98	30.19	29.92	29.86	28.23	27.74	27.78	29.63	29.54	29.54	28.97	29.17	28.84	28.87	29.15	29.08	27.09	26.77	26.65	28.43	28.45	28.15	26.8	26.63	26.46	30.19	30.13	29.95	29.92	29.69	30.17	29.93	30.24	29.61
Gypsy	2	Cp	27.75	27.52	27.31	28.24	28.55	28.47	26.79	26.77	26.69	29.61	29.08	29.42	28.78	28.9	28.93	29.21	29.27	29.3	25.12	24.95	24.95	26.74	26.8	26.73	25.15	25.14	25.54	30.78	30.61	30.6	29.9	30.03	30.15	31.01	30.73	30.98
		E^-Ct
			RevI-H2i2 biological replicate1 RT2			RevI-H2i2 biological replicate2 RT2			RevI-H2i2 biological replicate3 RT2			RevI-H2i2 biological replicate1 RT2			RevI-H2i2 biological replicate2 RT2			RevI-H2i2 biological replicate3 RT2			w1118 biological replicate1 RT2			w1118 biological replicate2 RT2			w1118 biological replicate3 RT2			w1118 biological replicate1 RT2			w1118 biological replicate2 RT2			w1118 biological replicate3 RT2
		rp49	1.35808e-06	1.67199e-06	1.64897e-06	9.14826e-07	9.80486e-07	9.80486e-07	2.23701e-06	2.1608e-06	2.22155e-06	2.55531e-07	2.99695e-07	2.87487e-07	3.76721e-07	3.37175e-07	3.14595e-07	2.66382e-07	2.75776e-07	2.77694e-07	2.10172e-06	2.28401e-06	2.25256e-06	6.88519e-07	5.91139e-07	5.91139e-07	2.31589e-06	2.23701e-06	2.11634e-06	2.21211e-08	2.45449e-08	2.21211e-08	5.87841e-08	5.79748e-08	5.63894e-08	1.89924e-08	2.09279e-08	1.82188e-08
		ZAM	3.9105e-09	8.09681e-09	2.12484e-09	5.37906e-09	3.9377e-09	3.24305e-09	2.19683e-08	2.10734e-08	2.122e-08	1.64416e-09	2.11016e-09	2.05246e-09	3.49999e-09	3.08946e-09	3.88349e-09	3.45181e-09	2.76514e-09	2.24599e-09	1.39405e-10	1.41351e-10	4.689e-10	1.78677e-09	1.19528e-09	1.14659e-09	4.10492e-09	4.27923e-09	3.9105e-09	7.9514e-11	6.64012e-11	1.17225e-10	8.64106e-11	1.48378e-10	8.58138e-11	6.15265e-11	7.9514e-11	9.52163e-11
		Burdock	1.99633e-09	2.19977e-09	1.88865e-09	8.16403e-10	9.84425e-10	1.02623e-09	3.17631e-09	4.46096e-09	4.33897e-09	1.2036e-09	1.28107e-09	1.28107e-09	1.90178e-09	1.6556e-09	2.08111e-09	2.03828e-09	1.67871e-09	1.76217e-09	6.99999e-09	8.7383e-09	9.49622e-09	2.76514e-09	2.72707e-09	3.35742e-09	8.55847e-09	9.62878e-09	1.08329e-08	8.16403e-10	8.51072e-10	9.64166e-10	9.84425e-10	1.15457e-09	8.27799e-10	9.77625e-10	7.88593e-10	1.2204e-09
		Gypsy	4.43014e-09	5.19583e-09	6.00995e-09	3.15437e-09	2.54445e-09	2.68953e-09	8.618e-09	8.7383e-09	9.23654e-09	1.2204e-09	1.76217e-09	1.39219e-09	2.16949e-09	1.99633e-09	1.95525e-09	1.61033e-09	1.54473e-09	1.51294e-09	2.74237e-08	3.08533e-08	3.08533e-08	8.92191e-09	8.55847e-09	8.98397e-09	2.68594e-08	2.70462e-08	2.04972e-08	5.42371e-10	6.10199e-10	6.14444e-10	9.98167e-10	9.12156e-10	8.39355e-10	4.62445e-10	5.61498e-10	4.72162e-10
		Geometric mean
		Rp49	1.55283e-06			9.58091e-07			2.20621e-06			2.80272e-07			3.41882e-07			2.73239e-07			2.21131e-06			6.21964e-07			2.22155e-06			2.29012e-08			5.77075e-08			1.93468e-08
		2–∆∆Ct
			RevI-H2i2 biological replicate1 RT2			RevI-H2i2 biological replicate2 RT2			RevI-H2i2 biological replicate3 RT2			RevI-H2i2 biological replicate1 RT2			RevI-H2i2 biological replicate2 RT2			RevI-H2i2 biological replicate3 RT2			w1118 biological replicate1 RT2			w1118 biological replicate2 RT2			w1118 biological replicate3 RT2			w1118 biological replicate1 RT2			w1118 biological replicate2 RT2			w1118 biological replicate3 RT2
		ZAM	0.0025183	0.00521422	0.00136836	0.00561434	0.00410994	0.00338491	0.0099575	0.00955188	0.00961832	0.0058663	0.00752896	0.00732308	0.0102374	0.00903663	0.0113592	0.0126329	0.0101199	0.00821988	6.30417e-05	6.39218e-05	0.000212046	0.00287279	0.00192179	0.0018435	0.00184777	0.00192624	0.00176025	0.00347204	0.00289946	0.00511872	0.00149739	0.00257122	0.00148705	0.0031802	0.00410994	0.00492157
		Burdock	0.00128561	0.00141662	0.00121626	0.000852114	0.00102749	0.00107112	0.00143972	0.002022	0.00196671	0.00429438	0.00457081	0.00457081	0.0055627	0.00484261	0.00608722	0.0074597	0.00614374	0.00644919	0.00316554	0.00395164	0.00429438	0.00444582	0.00438462	0.0053981	0.00385247	0.00433426	0.00487629	0.0356489	0.0371627	0.042101	0.0170589	0.0200072	0.0143448	0.0505317	0.040761	0.0630803
		Gypsy	0.00285294	0.00334603	0.00387031	0.00329235	0.00265575	0.00280717	0.00390625	0.00396078	0.00418662	0.00435433	0.00628735	0.00496726	0.00634572	0.00583925	0.00571908	0.00589347	0.0056534	0.00553705	0.0124016	0.0139525	0.0139525	0.0143448	0.0137604	0.0144445	0.0120904	0.0121744	0.00922651	0.0236831	0.0266448	0.0268302	0.017297	0.0158066	0.014545	0.023903	0.0290229	0.0244052
		Average 2–∆∆Ct
			RevI-H2i2 biological replicate1 RT2			RevI-H2i2 biological replicate2 RT2			RevI-H2i2 biological replicate3 RT2			RevI-H2i2 biological replicate1 RT2			RevI-H2i2 biological replicate2 RT2			RevI-H2i2 biological replicate3 RT2			w1118 biological replicate1 RT2			w1118 biological replicate2 RT2			w1118 biological replicate3 RT2			w1118 biological replicate1 RT2			w1118 biological replicate2 RT2			w1118 biological replicate3 RT2
		ZAM	0.00303363			0.00436973			0.00970923			0.00690611			0.0102111			0.0103242			0.000113003			0.00221269			0.00184475			0.00383008			0.00185188			0.00407057
		Burdock	0.00130616			0.000983572			0.00180948			0.00447867			0.00549751			0.00668421			0.00380385			0.00474285			0.00435434			0.0383042			0.017137			0.0514577
		Gypsy	0.00335643			0.00291842			0.00401788			0.00520298			0.00596802			0.00569464			0.0134355			0.0141832			0.0111638			0.0257194			0.0158829			0.025777
		Control w1118 average
		ZAM	0.0023205
		Burdock	0.0199666
		Gypsy	0.0176936
		Fold change relative to w1118
		ZAM	1.30732			1.8831			4.18412			2.97614			4.40038			4.44914			0.0486979			0.953543			0.794982			1.65054			0.798055			1.75418
		Burdock	0.0654172			0.0492608			0.0906249			0.224308			0.275335			0.334769			0.19051			0.237538			0.218081			1.91841			0.858279			2.57718
		Gypsy	0.189697			0.164942			0.227081			0.29406			0.337298			0.321847			0.759342			0.801601			0.630949			1.45359			0.89766			1.45685

## Sheet: Figure 1f
Data Figure 1f.
Sterility Test RevI-H2i2
Experiment 1
	Number of eggs laid by 1 control female in 24h (mated with 3 males w1118)		Number of eggs laid by 1 RevI-H2i2 female in 24h (mated with 3 males w1118)
Female control 1	6	Female RevI-H2i2 1	23
Female control 2	15	Female RevI-H2i2 2	14
Female control 3	4	Female RevI-H2i2 3	12
Female control 4	8	Female RevI-H2i2 4	12
Female control 5	12	Female RevI-H2i2 5	13
Female control 6	20	Female RevI-H2i2 6	1
Female control 7	21	Female RevI-H2i2 7	15
Female control 8	2	Female RevI-H2i2 8	6
Female control 9	6	Female RevI-H2i2 9	6
Female control 10	12	Female RevI-H2i2 10	21
Female control 11	5	Female RevI-H2i2 11	1
Female control 12	17	Female RevI-H2i2 12	12
Female control 13	29	Female RevI-H2i2 13	5
Female control 14	8	Female RevI-H2i2 14	10
Female control 15	1	Female RevI-H2i2 15	15
Female control 16	13	Female RevI-H2i2 16	10
Female control 17	17	Female RevI-H2i2 17	2
Female control 18	15	Female RevI-H2i2 18	4
Female control 19	6	Female RevI-H2i2 19	12
Female control 20	10	Female RevI-H2i2 20	2
Female control 21	7	Female RevI-H2i2 21	31
Female control 22	3	Female RevI-H2i2 22	0
Female control 23	1	Female RevI-H2i2 23	5
Female control 24	11	Female RevI-H2i2 24	8
Female control 25	8	Female RevI-H2i2 25	22
Female control 26	10	Female RevI-H2i2 26	3
Female control 27	6	Female RevI-H2i2 27	13
Female control 28	2	Female RevI-H2i2 28	9
Female control 29	11	Female RevI-H2i2 29	0
Female control 30	11	Female RevI-H2i2 30	17
Female control 31	3	Female RevI-H2i2 31	5
Female control 32	17	Female RevI-H2i2 32	4
Experiment 2
	Number of eggs laid by 1 control female in 24h (mated with 3 males w1118)		Number of eggs laid by 1 RevI-H2i2 female in 24h (mated with 3 males w1118)
Female control 1	5	Female RevI-H2i2 1	0
Female control 2	9	Female RevI-H2i2 2	22
Female control 3	4	Female RevI-H2i2 3	11
Female control 4	20	Female RevI-H2i2 4	16
Female control 5	6	Female RevI-H2i2 5	6
Female control 6	0	Female RevI-H2i2 6	18
Female control 7	8	Female RevI-H2i2 7	10
Female control 8	13	Female RevI-H2i2 8	16
Female control 9	0	Female RevI-H2i2 9	13
Female control 10	14	Female RevI-H2i2 10	7
Female control 11	29	Female RevI-H2i2 11	17
Female control 12	0	Female RevI-H2i2 12	13
Female control 13	1	Female RevI-H2i2 13	2
Female control 14	13	Female RevI-H2i2 14	2
Female control 15	31	Female RevI-H2i2 15	23
Female control 16	0	Female RevI-H2i2 16	9
Female control 17	1	Female RevI-H2i2 17	16
Female control 18	3	Female RevI-H2i2 18	11
Female control 19	19	Female RevI-H2i2 19	4
Female control 20	4	Female RevI-H2i2 20	13
Female control 21	1	Female RevI-H2i2 21	22
Female control 22	0	Female RevI-H2i2 22	21
Female control 23	2	Female RevI-H2i2 23	0
Female control 24	11	Female RevI-H2i2 24	22
Female control 25	7	Female RevI-H2i2 25	22
Female control 26	0	Female RevI-H2i2 26	11
Female control 27	9	Female RevI-H2i2 27	0
Female control 28	2	Female RevI-H2i2 28	13
		Female RevI-H2i2 29	13
		Female RevI-H2i2 30	2
		Female RevI-H2i2 31	16

## Sheet: Figure 2a
Data Figure 2a.
RevI-H2i2 ZAM mapping piRNAs (0-3 mismatches)
Normalized to the number of total piRNAs
							Ping-pong signature for ZAM mappers piRNAs
	Start	End	piRNA count sense (RPKM)	piRNA count antisense (RPKM)			size of overlap	percentage of the total overlap number
[ZAM	1	91	371.535	20.4515			1	2.06
[ZAM	92	182	25.5643	193.437			2	3.27
[ZAM	183	273	43.4593	87.7708			3	3.01
[ZAM	274	364	122.709	161.907			4	3.01
[ZAM	365	455	119.3	247.122			5	2.6
[ZAM	456	546	484.87	8.52144			6	2.68
[ZAM	547	637	10.2257	14.4864			7	3.34
[ZAM	638	728	46.8679	0			8	3.19
[ZAM	729	819	63.0586	13.6343			9	3.2
[ZAM	820	910	50.2765	13.6343			10	9.22
[ZAM	911	1001	15.3386	44.3115			11	3.76
[ZAM	1002	1092	21.3036	20.4515			12	3.52
[ZAM	1093	1183	96.2923	9.37358			13	2.88
[ZAM	1184	1274	109.927	56.2415			14	3.84
[ZAM	1275	1365	21.3036	11.0779			15	3.71
[ZAM	1366	1456	8.52144	21.3036			16	4.11
[ZAM	1457	1547	7.6693	8.52144			17	4.04
[ZAM	1548	1638	0.852144	6.81715			18	5.07
[ZAM	1639	1729	2.55643	6.81715			19	4.28
[ZAM	1730	1820	8.52144	9.37358			20	5.24
[ZAM	1821	1911	7.6693	12.7822			21	5.39
[ZAM	1912	2002	14.4864	19.5993			22	6.26
[ZAM	2003	2093	126.969	392.838			23	3.76
[ZAM	2094	2184	548.781	352.788			24	3.55
[ZAM	2185	2275	81.8058	46.8679			25	2.83
[ZAM	2276	2366	218.149	142.308			26	1.32
[ZAM	2367	2457	418.403	100.553			27	0.74
[ZAM	2458	2548	449.932	80.1015			28	0.13
[ZAM	2549	2639	545.372	59.6501
[ZAM	2640	2730	28.9729	11.0779			Z-score 10-nt-overlap:	3.4
[ZAM	2731	2821	198.55	22.1557
[ZAM	2822	2912	43.4593	44.3115
[ZAM	2913	3003	114.187	48.5722
[ZAM	3004	3094	65.6151	250.53
[ZAM	3095	3185	11.93	184.915
[ZAM	3186	3276	47.7201	140.604
[ZAM	3277	3367	20.4515	161.055
[ZAM	3368	3458	46.8679	237.748
[ZAM	3459	3549	122.709	107.37
[ZAM	3550	3640	46.0158	74.9887
[ZAM	3641	3731	99.7008	48.5722
[ZAM	3732	3822	64.7629	97.9965
[ZAM	3823	3913	114.187	48.5722
[ZAM	3914	4004	141.456	127.822
[ZAM	4005	4095	98.8487	96.2923
[ZAM	4096	4186	98.8487	261.608
[ZAM	4187	4277	53.6851	412.438
[ZAM	4278	4368	74.9887	262.46
[ZAM	4369	4459	13.6343	132.082
[ZAM	4460	4550	29.825	103.109
[ZAM	4551	4641	60.5022	154.238
[ZAM	4642	4732	57.0936	830.84
[ZAM	4733	4823	34.0858	272.686
[ZAM	4824	4914	117.596	88.623
[ZAM	4915	5005	108.222	16.1907
[ZAM	5006	5096	351.083	43.4593
[ZAM	5097	5187	9.37358	40.0508
[ZAM	5188	5278	25.5643	70.7279
[ZAM	5279	5369	25.5643	22.1557
[ZAM	5370	5460	27.2686	40.9029
[ZAM	5461	5551	37.4943	19.5993
[ZAM	5552	5642	15.3386	79.2494
[ZAM	5643	5733	64.7629	259.052
[ZAM	5734	5824	64.7629	301.659
[ZAM	5825	5915	51.9808	330.632
[ZAM	5916	6006	52.8329	16.1907
[ZAM	6007	6097	33.2336	27.2686
[ZAM	6098	6188	28.9729	36.6422
[ZAM	6189	6279	38.3465	33.2336
[ZAM	6280	6370	24.7122	36.6422
[ZAM	6371	6461	10.2257	23.0079
[ZAM	6462	6552	53.6851	36.6422
[ZAM	6553	6643	22.1557	55.3894
[ZAM	6644	6734	202.81	85.2144
[ZAM	6735	6825	244.565	47.7201
[ZAM	6826	6916	211.332	45.1636
[ZAM	6917	7007	13.6343	36.6422
[ZAM	7008	7098	90.3273	27.2686
[ZAM	7099	7189	5.11286	10.2257
[ZAM	7190	7280	8.52144	20.4515
[ZAM	7281	7371	69.0237	6.81715
[ZAM	7372	7462	97.1444	44.3115
[ZAM	7463	7553	62.2065	62.2065
[ZAM	7554	7644	58.7979	29.825
[ZAM	7645	7735	47.7201	30.6772
[ZAM	7736	7826	201.958	285.468
[ZAM	7827	7917	162.759	13.6343
[ZAM	7918	8008	138.899	11.0779
[ZAM	8009	8099	407.325	56.2415
[ZAM	8100	8190	33.2336	201.106
[ZAM	8191	8281	148.273	57.0936
[ZAM	8282	8372	226.67	262.46
[ZAM	8373	8463	73.2844	35.79

## Sheet: Figure 2b
Data Figure 2b.
Antisense piRNAs mapping to TEs sequence (0-3 mismatches)
	RevI-H2i2- white GLKD			RevI-H2i2- Ago3 GLKD			RevI-H2i2- Piwi GLKD
ID	antisense reads counts	antisense read counts per million of genome-mapping piRNAs (RPM)		antisense reads counts	antisense read counts per million of genome-mapping piRNAs (RPM)		antisense reads counts	antisense read counts per million of genome-mapping piRNAs (RPM)
ACCORD_I	6985	1274.79		2798	446.168		26847	1063.36
BURDOCK_I	10590	1932.71		4139	660.003		39905	1580.56
IDEFIX_I	5463	997.015		1461	232.97		25279	1001.25
TIRANT_I	6215	1134.26		7662	1221.78		38588	1528.4
ZAM_I	6619	1207.99		3292	524.941		21257	841.949

## Sheet: Figure 2c
Data Figure 2c.
Ping-pong signature for ZAM mapping piRNAs
RevI-H2i2- white GLKD				RevI-H2i2- Ago3 GLKD				RevI-H2i2- Piwi GLKD
size	number	percentage of the total overlap number		size	number	percentage of the total overlap number		size	number	percentage of the total overlap number
1	318	2.29		1	263	2.28		1	1375	2.69
2	522	3.77		2	595	5.16		2	2252	4.4
3	438	3.16		3	391	3.39		3	1826	3.57
4	412	2.97		4	332	2.88		4	1552	3.04
5	521	3.76		5	435	3.77		5	1922	3.76
6	541	3.9		6	422	3.66		6	1765	3.45
7	656	4.73		7	443	3.84		7	2272	4.44
8	517	3.73		8	433	3.76		8	1869	3.66
9	554	4		9	505	4.38		9	2281	4.46
10	1208	8.71		10	621	5.39		10	4501	8.8
11	503	3.63		11	611	5.3		11	2000	3.91
12	428	3.09		12	517	4.48		12	2167	4.24
13	496	3.58		13	451	3.91		13	1857	3.63
14	533	3.84		14	474	4.11		14	2236	4.37
15	578	4.17		15	455	3.95		15	2045	4
16	571	4.12		16	515	4.47		16	1916	3.75
17	646	4.66		17	617	5.35		17	2184	4.27
18	696	5.02		18	523	4.54		18	2707	5.29
19	697	5.03		19	510	4.42		19	2115	4.14
20	757	5.46		20	608	5.27		20	2494	4.88
21	797	5.75		21	576	5		21	2835	5.55
22	788	5.68		22	659	5.72		22	2710	5.3
23	686	4.95		23	572	4.96		23	2243	4.39
Z-score 10-nt-overlap:		3.1		Z-score 10-nt-overlap:		0.8		Z-score 10-nt-overlap:		3.8

## Sheet: Figure 2e
Data Figure 2e.
Percentage of stage 10 follicles with ZAM RNA in the ooplasme
	Number of stage 10 follicules with ZAM RNA in the ooplasm / Number of total stage 10 follicules	Percentage
RevI-H2i2 white GLKD experiment 1	3/50	0.06
RevI-H2i2 white GLKD experiment 2	1/16	0.0625
RevI-H2i2 white GLKD experiment 3	5/56	0.0892857
RevI-H2i2 white GLKD experiment 4	8/50	0.16
RevI-H2i2 Vret GLKD experiment 1	7/30	0.233333
RevI-H2i2 Vret GLKD experiment 2	10/21	0.47619
RevI-H2i2 Vret GLKD experiment 3	14/30	0.466667
RevI-H2i2 Vret GLKD experiment 4	9/24	0.375
RevI-H2i2 Ago3 GLKD experiment 1	26/36	0.722222
RevI-H2i2 Ago3 GLKD experiment 2	30/40	0.75
RevI-H2i2 Ago3 GLKD experiment 3	23/35	0.657143
RevI-H2i2 Ago3 GLKD experiment 4	37/49	0.770833
RevI-H2i2 Armi GLKD experiment 1	8/27	0.296
RevI-H2i2 Armi GLKD experiment 2	14/44	0.318
RevI-H2i2 Armi GLKD experiment 3	10/50	0.2
RevI-H2i2 Armi GLKD experiment 4	16/47	0.340426
RevI-H2i2 Zuc GLKD experiment 1	3/15	0.2
RevI-H2i2 Zuc GLKD experiment 2	13/28	0.464286
RevI-H2i2 Zuc GLKD experiment 3	13/35	0.371429
RevI-H2i2 Zuc GLKD experiment 4	13/31	0.419355
RevI-H2i2 Piwi GLKD experiment 1	3/33	0.0909091
RevI-H2i2 Piwi GLKD experiment 2	4/26	0.153846
RevI-H2i2 Piwi GLKD experiment 3	2/21	0.0952381
RevI-H2i2 Piwi GLKD experiment 4	1/17	0.0588235

## Sheet: Figure 2f
Data Figure 2f.
Antisense Piwi-bound piRNAs mapping to TEs internal sequences (0-3 mismatches)
	Piwi bound piRNAs white sKD		Piwi bound piRNAs vret sKD
ID	antisense reads counts Piwi bound piRNA white sKD	Normalised per million of genome-mapping piRNAs (RPM)	antisense reads counts Piwi bound piRNA vret sKD	Normalised per million of genome-mapping piRNAs (RPM)
ACCORD2_I	5347	360.376	9246	615.473
ACCORD_I	9150	616.689	8563	570.008
BAGGINS1	78512	5291.53	102945	6852.68
BARI_DM	25308	1705.7	18839	1254.05
BATUMI_I	353171	23802.9	420477	27989.7
BEL_I	71273	4803.64	118765	7905.76
BLASTOPIA_I	188	12.6708	211	14.0455
BLOOD_I	172207	11606.4	177804	11835.8
BS	74748	5037.85	108800	7242.43
BS2	151310	10198	191360	12738.2
BS3_DM	11988	807.964	14665	976.197
BS4_DM	48	3.23509	143	9.519
BURDOCK_I	16245	1094.88	17970	1196.2
Bica_I	14805	997.824	18531	1233.54
CIRCE	50043	3372.79	53088	3533.88
COPIA2I_DM	24677	1663.17	22603	1504.6
COPIA2LTR_DM	230	15.5015	57	3.79429
COPIA_DM_I	11727	790.373	4239	282.175
Chimpo_I	21151	1425.53	28366	1888.22
Chouto_I	14489	976.526	20100	1337.99
Copia1-I_DM	31264	2107.12	45257	3012.6
DIVER2_I	26182	1764.61	27321	1818.66
DIVER_I	16295	1098.25	36335	2418.69
DM1731_I	63780	4298.63	134469	8951.12
DM176	25167	1696.2	33734	2245.55
DM297_I	16583	1117.66	17302	1151.73
DM412_I	1690	113.902	1000	66.5664
DMCR1A	67010	4516.32	71818	4780.67
DMLTR5	1336	90.0434	2343	155.965
DMRT2A	205469	13848.1	318851	21224.8
DMRT2B	366889	24727.5	610505	40639.1
DMRT2C	21615	1456.8	38017	2530.66
DNAREP1_DM	4180	281.723	4160	276.916
DOC	117949	7949.5	140153	9329.49
DOC2_DM	23767	1601.84	21533	1433.38
DOC3_DM	43036	2900.53	42678	2840.92
DOC4_DM	1201	80.9447	1117	74.3547
DOC5_DM	4455	300.257	4706	313.262
DOC6_DM	11787	794.417	26616	1771.73
FB4_DM	784	52.8398	912	60.7086
FROGGER_I	148	9.97487	176	11.7157
FW	218091	14698.8	322522	21469.1
FW2_DM	806	54.3226	797	53.0535
FW3_DM	287	19.3432	545	36.2787
G2_DM	100099	6746.45	145906	9712.44
G3_DM	1872	126.169	1246	82.9418
G4_DM	5873	395.827	4989	332.1
G5A_DM	3663	246.878	3386	225.394
G5_DM	8798	592.965	10792	718.385
G6_DM	50005	3370.22	40459	2693.21
G7_DM	104	7.00937	108	7.18918
GTWIN_I	89169	6009.79	24242	1613.7
GYPSY10_I	38430	2590.1	8470	563.818
GYPSY11_I	131	8.82911	185	12.3148
GYPSY12_I	31880	2148.64	29785	1982.68
GYPSY2_I	119406	8047.7	43624	2903.89
GYPSY3_I	66715	4496.44	24286	1616.63
GYPSY5_I	7819	526.983	1501	99.9162
GYPSY6_I	92617	6242.18	64278	4278.76
GYPSY7_I	2713	182.85	3219	214.277
GYPSY8_I	48924	3297.37	72624	4834.32
GYPSY9_I	659	44.4151	968	64.4363
GYPSY_I	83171	5605.54	38153	2539.71
G_DM	86888	5856.06	113915	7582.92
Gypsy1-I_DM	71162	4796.16	31811	2117.54
Gypsy2-I_DM	102357	6898.63	32358	2153.96
HELENA_RT	13418	904.343	3189	212.28
HELITRON1_DM	1	0.0673978	9	0.599098
HETA	120477	8119.88	147467	9816.35
HMSBEAGLE_I	18840	1269.77	14797	984.984
HOBO	22368	1507.55	22873	1522.57
IDEFIX_I	25637	1727.88	10475	697.283
INVADER1_I	29661	1999.08	48427	3223.61
INVADER2_I	21325	1437.26	20119	1339.25
INVADER3_I	31182	2101.6	25241	1680.2
INVADER4_I	5061	341.1	4875	324.511
INVADER5_I	93	6.26799	141	9.38587
INVADER6_I	50860	3427.85	63811	4247.67
IVK_DM	22645	1526.22	26983	1796.16
I_DM	27363	1844.2	17454	1161.85
JOCKEY2	4142	279.161	3484	231.917
Jockey	20715	1396.14	31010	2064.23
LOOPER1_DM	3181	214.392	2725	181.394
LTRMDG3_DM	1189	80.1359	432	28.7567
M4DM	3284	221.334	4105	273.255
MARINER2_DM	143	9.63788	115	7.65514
MAX_I	398070	26829	506660	33726.6
MDG1_I	87252	5880.59	44789	2981.44
MDG3_DM	14435	972.887	13178	877.213
MICROPIA_I	15707	1058.62	10861	722.978
NOMAD_I	58208	3923.09	89904	5984.59
POGO	269	18.13	1553	103.378
POGON1	0	0	0	0
PROTOP	18828	1268.96	17805	1185.22
PROTOP_A	2652	178.739	2971	197.769
PROTOP_B	5236	352.895	5873	390.945
QUASIMODO2-I_DM	4867	328.025	4355	289.897
QUASIMODO_I	31240	2105.51	9775	650.687
R1-2_DM	1307	88.0889	1556	103.577
R1_DM	544607	36705.3	652746	43451
R2_DM	17771	1197.73	35156	2340.21
ROOA_I	85879	5788.05	140591	9358.64
ROO_I	288326	19432.5	364599	24270.1
ROVER_DM	16209	1092.45	7302	486.068
S2_DM	352	23.724	338	22.4995
STALKER2_I	161194	10864.1	67822	4514.67
STALKER4_I	244762	16496.4	219699	14624.6
S_DM	40132	2704.81	33016	2197.76
TABOR_I	41973	2828.89	6649	442.6
TAHRE	76152	5132.47	77621	5166.95
TART-A	107378	7237.04	106722	7104.1
TART_B1	15492	1044.13	30647	2040.06
TC1-2_DM	1114	75.0811	1106	73.6225
TC1_DM	444	29.9246	413	27.4919
TIRANT_I	2175	146.59	1073	71.4258
TLD1	11	0.741375	21	1.3979
TLD2	235	15.8385	190	12.6476
TLD3	16	1.07836	13	0.865364
TRANSIB2	15255	1028.15	12169	810.047
TRANSIB3	242	16.3103	126	8.38737
TRANSPAC_I	4313	290.687	3138	208.885
Transib-N1_DM	3	0.202193	5	0.332832
Transib1	581	39.1581	421	28.0245
Transib4	103	6.94197	100	6.65664
Transib5	2444	164.72	1891	125.877
ZAM_I	16064	1082.68	2479	165.018

## Sheet: Figure 2i
Data Figure 2i.
Percentage of stage 10 follicles with ZAM RNA in the ooplasm
	Number of stage 10 follicules with ZAM RNA in the ooplasm / Number of total stage 10 follicules	Percentage
white sKD	0/25	0
white sKD	0/23	0
white sKD	0/18	0
white sKD	0/50	0
vret sKD	16/19	0.842105
vret sKD	17 /19	0.894737
vret sKD	19/20	0.95
vret sKD	51/58	0.87931

## Sheet: Figure 3b
Data Figure 3b.
RT-qPCR RevI-H2i2 white-GLKD and RevI-H2i2 piwi-GLKD
	Primers effiency		RevI-H2i2 white GLKD biological replicate 1		RevI-H2i2 white GLKD biological replicate 2		RevI-H2i2 white GLKD biological replical 3		RevI-H2i2 Piwi GLKD biological replical1		RevI-H2i2 Piwi GLKD biological replical 2		RevI-H2i2 Piwi GLKD biological replical 3
rp49	2	Cp	20.55	20.19	19.74	19.75	20.52	20.57	20.31	20.47	20.34	20.32	19.33	19.48
Piwi	2	Cp	24.96	25.54	24.66	24.73	24.52	24.52	27.59	27.6	25.54	25.43	25.29	25.09
ZAM	1.94	Cp	25.69	25.17	24.98	24.96	25.5	25.59	26.8	26.9	24.71	24.61	25.7	25.24
Burdock	2.07	Cp	29.14	28.93	37.02	40	32.11	30.83	25.53	25.44	23.1	23.09	23.66	23.74
		E^-Ct
			RevI-H2i2 white GLKD biological replicate 1		RevI-H2i2 white GLKD biological replicate 2		RevI-H2i2 white GLKD biological replical 3		RevI-H2i2 Piwi GLKD biological replical1		RevI-H2i2 Piwi GLKD biological replical 2		RevI-H2i2 Piwi GLKD biological replical 3
		rp49	6.51379e-07	8.35996e-07	1.142e-06	1.13412e-06	6.65066e-07	6.42411e-07	7.69274e-07	6.88519e-07	7.53442e-07	7.6396e-07	1.51737e-06	1.36753e-06
		Piwi	3.06402e-08	2.04972e-08	3.77225e-08	3.59359e-08	4.15666e-08	4.15666e-08	4.94974e-09	4.91555e-09	2.04972e-08	2.21211e-08	2.43754e-08	2.8e-08
		ZAM	4.03993e-08	5.70204e-08	6.46715e-08	6.55343e-08	4.58201e-08	4.31672e-08	1.93604e-08	1.8119e-08	7.73427e-08	8.26417e-08	4.01324e-08	5.44358e-08
		Burdock	6.20332e-10	7.22733e-10	2.00807e-12	2.29713e-13	7.14813e-11	1.81399e-10	8.57585e-09	9.15618e-09	5.02441e-08	5.0611e-08	3.34304e-08	3.15402e-08
		Geometric mean
		rp49	7.37936e-07		1.13805e-06		6.5364e-07		7.27777e-07		7.58683e-07		1.4405e-06
		2–∆∆Ct
			RevI-H2i2 white GLKD biological replicate 1		RevI-H2i2 white GLKD biological replicate 2		RevI-H2i2 white GLKD biological replical 3		RevI-H2i2 Piwi GLKD biological replical1		RevI-H2i2 Piwi GLKD biological replical 2		RevI-H2i2 Piwi GLKD biological replical 3
		Piwi	0.0415214	0.0277763	0.0331465	0.0315766	0.0635925	0.0635925	0.00680118	0.0067542	0.0270168	0.0291573	0.0169215	0.0194377
		ZAM	0.0547463	0.0772701	0.0568264	0.0575846	0.0700999	0.0660412	0.0266021	0.0248963	0.101943	0.108928	0.0278601	0.0377895
		Burdock	0.000840631	0.000979397	1.76447e-06	2.01848e-07	0.000109359	0.000277521	0.0117836	0.012581	0.0662254	0.066709	0.0232075	0.0218953
		Average 2–∆∆Ct
			RevI-H2i2 white GLKD biological replicate 1		RevI-H2i2 white GLKD biological replicate 2		RevI-H2i2 white GLKD biological replical 3		RevI-H2i2 Piwi GLKD biological replical1		RevI-H2i2 Piwi GLKD biological replical 2		RevI-H2i2 Piwi GLKD biological replical 3
		Piwi	0.0346489		0.0323615		0.0635925		0.00677769		0.028087		0.0181796
		ZAM	0.0660082		0.0572055		0.0680705		0.0257492		0.105436		0.0328248
		Burdock	0.000910014		9.8316e-07		0.00019344		0.0121823		0.0664672		0.0225514

## Sheet: Figure 4a
Data Figure 4a.
ZAM derived piRNAs - mapping on flamenco region (Sequence around ZAM-flam) 0 mismatch
Normalized to the number of total piRNAs
	Genomic location
Sequence around ZAM-flam	X:21,769,891..21,789,891
	Start	End	Iso1A sense piRNAs (RPKM)	Iso1A antisense piRNAs (RPKM)	flamΔZAM sense piRNAs (RPKM)	flamΔZAM antisense piRNAs (RPKM)
Sequence around ZAM-flam	1	141	316.06	0	499.58	7.1882
Sequence around ZAM-flam	142	282	489.14	0	743.978	17.9705
Sequence around ZAM-flam	283	423	5786.91	0	4697.49	14.3764
Sequence around ZAM-flam	424	564	3115.45	0	4895.16	0
Sequence around ZAM-flam	565	705	1188.99	0	1750.33	0
Sequence around ZAM-flam	706	846	632.12	0	891.336	0
Sequence around ZAM-flam	847	987	293.484	7.52524	413.321	7.1882
Sequence around ZAM-flam	988	1128	1572.77	7.52524	2206.78	7.1882
Sequence around ZAM-flam	1129	1269	240.808	0	280.34	7.1882
Sequence around ZAM-flam	1270	1410	135.454	7.52524	165.329	3.5941
Sequence around ZAM-flam	1411	1551	2302.72	0	2505.09	10.7823
Sequence around ZAM-flam	1552	1692	421.413	0	636.155	7.1882
Sequence around ZAM-flam	1693	1833	617.07	0	970.407	3.5941
Sequence around ZAM-flam	1834	1974	52.6767	0	79.0702	10.7823
Sequence around ZAM-flam	1975	2115	0	0	0	0
Sequence around ZAM-flam	2116	2256	0	0	0	0
Sequence around ZAM-flam	2257	2397	30.101	0	43.1292	10.7823
Sequence around ZAM-flam	2398	2538	0	0	0	0
Sequence around ZAM-flam	2539	2679	263.383	0	506.768	0
Sequence around ZAM-flam	2680	2820	0	0	0	0
Sequence around ZAM-flam	2821	2961	30.101	7.52524	21.5646	3.5941
Sequence around ZAM-flam	2962	3102	0	0	0	0
Sequence around ZAM-flam	3103	3243	0	0	0	0
Sequence around ZAM-flam	3244	3384	0	0	0	0
Sequence around ZAM-flam	3385	3525	0	0	0	0
Sequence around ZAM-flam	3526	3666	0	0	0	0
Sequence around ZAM-flam	3667	3807	0	0	0	0
Sequence around ZAM-flam	3808	3948	0	0	0	0
Sequence around ZAM-flam	3949	4089	112.879	0	230.022	0
Sequence around ZAM-flam	4090	4230	729.948	15.0505	1006.35	7.1882
Sequence around ZAM-flam	4231	4371	443.989	0	535.521	0
Sequence around ZAM-flam	4372	4512	15.0505	0	7.1882	0
Sequence around ZAM-flam	4513	4653	15.0505	0	0	0
Sequence around ZAM-flam	4654	4794	0	0	0	0
Sequence around ZAM-flam	4795	4935	0	0	0	0
Sequence around ZAM-flam	4936	5076	0	0	0	0
Sequence around ZAM-flam	5077	5217	0	0	7.1882	0
Sequence around ZAM-flam	5218	5358	0	0	7.1882	0
Sequence around ZAM-flam	5359	5499	0	0	0	0
Sequence around ZAM-flam	5500	5640	0	0	0	0
Sequence around ZAM-flam	5641	5781	52.6767	0	118.605	7.1882
Sequence around ZAM-flam	5782	5922	0	0	0	0
Sequence around ZAM-flam	5923	6063	7.52524	0	10.7823	0
Sequence around ZAM-flam	6064	6204	0	0	0	0
Sequence around ZAM-flam	6205	6345	0	0	0	0
Sequence around ZAM-flam	6346	6486	0	0	0	0
Sequence around ZAM-flam	6487	6627	0	0	21.5646	3.5941
Sequence around ZAM-flam	6628	6768	22.5757	0	86.2584	3.5941
Sequence around ZAM-flam	6769	6909	0	0	0	0
Sequence around ZAM-flam	6910	7050	0	0	0	0
Sequence around ZAM-flam	7051	7191	15.0505	0	0	14.3764
Sequence around ZAM-flam	7192	7332	255.858	7.52524	165.329	7.1882
Sequence around ZAM-flam	7333	7473	0	0	0	0
Sequence around ZAM-flam	7474	7614	0	0	0	0
Sequence around ZAM-flam	7615	7755	0	0	0	0
Sequence around ZAM-flam	7756	7896	0	0	0	0
Sequence around ZAM-flam	7897	8037	0	0	0	0
Sequence around ZAM-flam	8038	8178	0	0	0	0
Sequence around ZAM-flam	8179	8319	0	0	0	0
Sequence around ZAM-flam	8320	8460	0	0	0	0
Sequence around ZAM-flam	8461	8601	782.625	0	952.436	3.5941
Sequence around ZAM-flam	8602	8742	248.333	0	596.62	7.1882
Sequence around ZAM-flam	8743	8883	2257.57	15.0505	1372.95	10.7823
Sequence around ZAM-flam	8884	9024	2235	15.0505	1362.16	10.7823
Sequence around ZAM-flam	9025	9165	0	0	0	0
Sequence around ZAM-flam	9166	9306	7.52524	0	0	0
Sequence around ZAM-flam	9307	9447	60.2019	0	3.5941	0
Sequence around ZAM-flam	9448	9588	233.282	0	0	0
Sequence around ZAM-flam	9589	9729	120.404	0	0	0
Sequence around ZAM-flam	9730	9870	142.98	0	0	0
Sequence around ZAM-flam	9871	10011	850.352	0	10.7823	0
Sequence around ZAM-flam	10012	10152	127.929	0	3.5941	0
Sequence around ZAM-flam	10153	10293	22.5757	0	0	0
Sequence around ZAM-flam	10294	10434	1377.12	0	32.3469	0
Sequence around ZAM-flam	10435	10575	1151.36	0	14.3764	0
Sequence around ZAM-flam	10576	10716	203.181	0	7.1882	0
Sequence around ZAM-flam	10717	10857	225.757	0	0	0
Sequence around ZAM-flam	10858	10998	22.5757	0	0	0
Sequence around ZAM-flam	10999	11139	233.282	0	0	0
Sequence around ZAM-flam	11140	11280	195.656	0	0	0
Sequence around ZAM-flam	11281	11421	323.585	0	0	0
Sequence around ZAM-flam	11422	11562	285.959	0	0	0
Sequence around ZAM-flam	11563	11703	1979.14	0	0	0
Sequence around ZAM-flam	11704	11844	278.434	0	10.7823	0
Sequence around ZAM-flam	11845	11985	353.686	0	3.5941	0
Sequence around ZAM-flam	11986	12126	278.434	0	0	0
Sequence around ZAM-flam	12127	12267	496.666	0	7.1882	0
Sequence around ZAM-flam	12268	12408	632.12	0	7.1882	0
Sequence around ZAM-flam	12409	12549	316.06	0	7.1882	0
Sequence around ZAM-flam	12550	12690	647.171	0	3.5941	0
Sequence around ZAM-flam	12691	12831	45.1514	0	0	0
Sequence around ZAM-flam	12832	12972	22.5757	0	0	0
Sequence around ZAM-flam	12973	13113	90.3029	0	0	0
Sequence around ZAM-flam	13114	13254	406.363	0	3.5941	0
Sequence around ZAM-flam	13255	13395	7.52524	15.0505	0	0
Sequence around ZAM-flam	13396	13536	3446.56	22.5757	10.7823	0
Sequence around ZAM-flam	13537	13677	316.06	0	3.5941	0
Sequence around ZAM-flam	13678	13818	4131.36	0	3.5941	3.5941
Sequence around ZAM-flam	13819	13959	22.5757	0	10.7823	3.5941
Sequence around ZAM-flam	13960	14100	112.879	0	39.5351	7.1882
Sequence around ZAM-flam	14101	14241	60.2019	0	7.1882	0
Sequence around ZAM-flam	14242	14382	37.6262	0	21.5646	0
Sequence around ZAM-flam	14383	14523	15.0505	0	25.1587	3.5941
Sequence around ZAM-flam	14524	14664	112.879	0	201.27	0
Sequence around ZAM-flam	14665	14805	301.01	0	240.805	3.5941
Sequence around ZAM-flam	14806	14946	0	0	0	0
Sequence around ZAM-flam	14947	15087	933.13	0	690.067	0
Sequence around ZAM-flam	15088	15228	2505.9	0	1538.27	0
Sequence around ZAM-flam	15229	15369	1775.96	0	1455.61	0
Sequence around ZAM-flam	15370	15510	474.09	0	819.454	0
Sequence around ZAM-flam	15511	15651	255.858	0	380.974	0
Sequence around ZAM-flam	15652	15792	142.98	0	172.517	0
Sequence around ZAM-flam	15793	15933	270.909	7.52524	330.657	25.1587
Sequence around ZAM-flam	15934	16074	1444.85	0	1315.44	7.1882
Sequence around ZAM-flam	16075	16215	744.999	0	639.75	3.5941
Sequence around ZAM-flam	16216	16356	2648.88	0	2012.7	3.5941
Sequence around ZAM-flam	16357	16497	3047.72	0	2422.42	7.1882
Sequence around ZAM-flam	16498	16638	677.271	0	708.037	10.7823
Sequence around ZAM-flam	16639	16779	263.383	7.52524	265.963	0
Sequence around ZAM-flam	16780	16920	534.292	0	643.344	10.7823
Sequence around ZAM-flam	16921	17061	1670.6	0	2314.6	0
Sequence around ZAM-flam	17062	17202	0	0	0	0
Sequence around ZAM-flam	17203	17343	30.101	0	25.1587	0
Sequence around ZAM-flam	17344	17484	466.565	0	291.122	0
Sequence around ZAM-flam	17485	17625	0	0	0	0
Sequence around ZAM-flam	17626	17766	2731.66	7.52524	2170.84	0
Sequence around ZAM-flam	17767	17907	22.5757	0	32.3469	0
Sequence around ZAM-flam	17908	18048	1046.01	7.52524	1042.29	14.3764
Sequence around ZAM-flam	18049	18189	0	0	0	0
Sequence around ZAM-flam	18190	18330	0	0	0	0
Sequence around ZAM-flam	18331	18471	346.161	0	147.358	0
Sequence around ZAM-flam	18472	18612	0	0	0	0
Sequence around ZAM-flam	18613	18753	11250.2	0	6437.03	7.1882
Sequence around ZAM-flam	18754	18894	10475.1	0	6016.52	0
Sequence around ZAM-flam	18895	19035	0	0	0	0
Sequence around ZAM-flam	19036	19176	5207.46	0	2551.81	0
Sequence around ZAM-flam	19177	19317	5162.31	0	2497.9	0
Sequence around ZAM-flam	19318	19458	0	0	7.1882	0
Sequence around ZAM-flam	19459	19599	285.959	0	222.834	0
Sequence around ZAM-flam	19600	19740	67.7271	0	89.8525	3.5941
Sequence around ZAM-flam	19741	19881	2347.87	7.52524	2307.41	0
Sequence around ZAM-flam	19882	20022	127.929	0	111.417	7.1882

[truncated: 10 more sheets: Figure 4b, Figure 4c, Figure 4f, Figure 5a, Figure 5b, Figure 5c, Figure 5d, Supplementary Figure 1, Supplementary Figure 2, Supplementary Figure 5]
